# Supplementary material for: Ecotoxicological Assessment of “Glitter” Leachates in Aquatic Ecosystems: An Integrated Approach
Source: Toxics. 2022 Nov 9;10(11):677. doi: 10.3390/toxics10110677 (PMC9697108; doi:10.3390/toxics10110677)
Supplement: Supplementary file 1 [file toxics-10-00677-s001.zip]

Archive with 1 entries (1 files):
- toxics-2009328-supplementary.pdf
